# Supplementary material for: Big Data and Machine Learning to Improve European Grapevine Moth (Lobesia botrana) Predictions
Source: Plants (Basel). 2023 Feb 1;12(3):633. doi: 10.3390/plants12030633 (PMC9921845; doi:10.3390/plants12030633)
Supplement: Supplementary file 1 [file plants-12-00633-s001.zip]

Archive with 1 entries (1 files):
- plants-2147490-supplementary.pdf
